# Supplementary material for: Necroptosis-associated classification combined with tumor microenvironment characteristic analysis of cutaneous melanoma
Source: Sci Rep. 2022 May 24;12:8752. doi: 10.1038/s41598-022-12676-6 (PMC9130269; doi:10.1038/s41598-022-12676-6)
Supplement: Supplementary file 2 — Supplementary Tables. [file 41598_2022_12676_MOESM2_ESM.xlsx]

## Sheet: Table S1
Table S1. Necroptosis-related genes
Gene	Type
FADD	Necroptosis
FAS	Necroptosis
FASLG	Necroptosis
MLKL	Necroptosis
RIPK1	Necroptosis
RIPK3	Necroptosis
TLR3	Necroptosis
TNF	Necroptosis
TSC1	Necroptosis
TRIM11	Necroptosis
CASP8	Necroptosis
ZBP1	Necroptosis
MAPK8	Necroptosis
IPMK	Necroptosis
ITPK1	Necroptosis
SIRT3	Necroptosis
MYC	Necroptosis
TNFRSF1A	Necroptosis
TNFSF10	Necroptosis
TNFRSF1B	Necroptosis
TRAF2	Necroptosis
PANX1	Necroptosis
OTULIN	Necroptosis
CYLD	Necroptosis
USP22	Necroptosis
MAP3K7	Necroptosis
SQSTM1	Necroptosis
STAT3	Necroptosis
DIABLO	Necroptosis
DNMT1	Necroptosis
CFLAR	Necroptosis
BRAF	Necroptosis
AXL	Necroptosis
ID1	Necroptosis
CDKN2A	Necroptosis
HSPA4	Necroptosis
BCL2	Necroptosis
STUB1	Necroptosis
FLT3	Necroptosis
HAT1	Necroptosis
SIRT2	Necroptosis
SIRT1	Necroptosis
PLK1	Necroptosis
MPG	Necroptosis
BACH2	Necroptosis
GATA3	Necroptosis
MYCN	Necroptosis
ALK	Necroptosis
ATRX	Necroptosis
TERT	Necroptosis
SLC39A7	Necroptosis
SPATA2	Necroptosis
RNF31	Necroptosis
IDH1	Necroptosis
IDH2	Necroptosis
KLF9	Necroptosis
HDAC9	Necroptosis
HSP90AA1	Necroptosis
LEF1	Necroptosis
BNIP3	Necroptosis
CD40	Necroptosis
BCL2L11	Necroptosis
EGFR	Necroptosis
DDX58	Necroptosis
TARDBP	Necroptosis
APP	Necroptosis
TNFRSF21	Necroptosis

## Sheet: Table S2
Table S2. 547 genes representing 22 immune cell types
ABCB4
ABCB9
ACAP1
ACHE
ACP5
ADAM28
ADAMDEC1
ADAMTS3
ADRB2
AIF1
AIM2
ALOX15
ALOX5
AMPD1
ANGPT4
ANKRD55
APOBEC3A
APOBEC3G
APOL3
APOL6
AQP9
ARHGAP22
ARRB1
ASGR1
ASGR2
ATHL1
ATP8B4
ATXN8OS
AZU1
BACH2
BANK1
BARX2
BCL11B
BCL2A1
BCL7A
BEND5
BFSP1
BHLHE41
BIRC3
BLK
BMP2K
BPI
BRAF
BRSK2
BST1
BTNL8
C11orf80
C1orf54
C3AR1
C5AR1
C5AR2
CA8
CAMP
CASP5
CCDC102B
CCL1
CCL13
CCL14
CCL17
CCL18
CCL19
CCL20
CCL22
CCL23
CCL4
CCL5
CCL7
CCL8
CCND2
CCR10
CCR2
CCR3
CCR5
CCR6
CCR7
CD160
CD180
CD19
CD1A
CD1B
CD1C
CD1D
CD1E
CD2
CD209
CD22
CD244
CD247
CD27
CD28
CD300A
CD33
CD37
CD38
CD3D
CD3E
CD3G
CD4
CD40
CD40LG
CD5
CD6
CD68
CD69
CD7
CD70
CD72
CD79A
CD79B
CD80
CD86
CD8A
CD8B
CD96
CDA
CDC25A
CDH12
CDHR1
CDK6
CEACAM3
CEACAM8
CEMP1
CFP
CHI3L1
CHI3L2
CHST15
CHST7
CLC
CLCA3P
CLEC10A
CLEC2D
CLEC4A
CLEC7A
CLIC2
CMA1
COL8A2
COLQ
CPA3
CR2
CREB5
CRISP3
CRTAM
CRYBB1
CSF1
CSF2
CSF3R
CST7
CTLA4
CTSG
CTSW
CXCL10
CXCL11
CXCL13
CXCL3
CXCL5
CXCL9
CXCR1
CXCR2
CXCR5
CXCR6
CXorf57
CYP27A1
CYP27B1
DACH1
DAPK2
DCSTAMP
DEFA4
DENND5B
DEPDC5
DGKA
DHRS11
DHX58
DPEP2
DPP4
DSC1
DUSP2
EAF2
EBI3
EFNA5
EGR2
ELANE
EMR1
EMR2
EMR3
EPB41
EPHA1
EPN2
ETS1
ETV3
FAIM3
FAM124B
FAM174B
FAM198B
FAM212B
FAM65B
FASLG
FBXL8
FCER1A
FCER2
FCGR2B
FCGR3B
FCN1
FCRL2
FES
FFAR2
FLJ13197
FLT3LG
FLVCR2
FOSB
FOXP3
FPR1
FPR2
FPR3
FRK
FRMD4A
FRMD8
FZD2
FZD3
GAL3ST4
GALR1
GFI1
GGT5
GIPR
GNG7
GNLY
GPC4
GPR1
GPR171
GPR18
GPR183
GPR19
GPR25
GPR65
GPR97
GRAP2
GSTT1
GUSBP11
GYPE
GZMA
GZMB
GZMH
GZMK
GZMM
HAL
HCK
HDC
HESX1
HHEX
HIC1
HIST1H2AE
HIST1H2BG
HK3
HLA-DOB
HLA-DQA1
HMGB3P30
HNMT
HOXA1
HPGDS
HPSE
HRH1
HSPA6
HTR2B
ICA1
ICOS
IDO1
IFI44L
IFNA10
IFNG
IGHD
IGHE
IGHM
IGKC
IGLL3P
IGSF6
IL12B
IL12RB2
IL17A
IL18R1
IL18RAP
IL1A
IL1B
IL1RL1
IL21
IL26
IL2RA
IL2RB
IL3
IL4
IL4R
IL5
IL5RA
IL7
IL7R
IL9
IRF8
ITK
KCNA3
KCNG2
KIAA0226L
KIAA0754
KIR2DL1
KIR2DL4
KIR2DS4
KIR3DL2
KIRREL
KLRB1
KLRC3
KLRC4
KLRD1
KLRF1
KLRG1
KLRK1
KRT18P50
KYNU
LAG3
LAIR2
LAMP3
LAT
LCK
LEF1
LHCGR
LILRA2
LILRA3
LILRA4
LILRB2
LIME1
LINC00597
LINC00921
LOC100130100
LOC126987
LRMP
LST1
LTA
LTB
LTC4S
LY86
LY9
MAGEA11
MAK
MAN1A1
MANEA
MAP3K13
MAP4K1
MAP4K2
MAP9
MARCH3
MARCO
MAST1
MBL2
MEFV
MEP1A
MGAM
MICAL3
MMP12
MMP25
MMP9
MNDA
MROH7
MS4A1
MS4A2
MS4A3
MS4A6A
MSC
MXD1
MYB
MZB1
NAALADL1
NCF2
NCR3
NFE2
NIPSNAP3B
NKG7
NLRP3
NMBR
NME8
NOD2
NOX3
NPAS1
NPIPB15
NPL
NR4A3
NTN3
NTRK1
ORC1
OSM
P2RX1
P2RX5
P2RY10
P2RY13
P2RY14
P2RY2
PADI4
PAQR5
PASK
PAX7
PBXIP1
PCDHA5
PDCD1
PDCD1LG2
PDE6C
PDK1
PGLYRP1
PIK3IP1
PKD2L2
PLA1A
PLA2G7
PLCH2
PLEKHF1
PLEKHG3
PMCH
PNOC
PPBP
PPFIBP1
PRF1
PRG2
PRR5L
PSG2
PTGDR
PTGER2
PTGIR
PTPRCAP
PTPRG
PVRIG
QPCT
RAB27B
RALGPS2
RASA3
RASGRP2
RASGRP3
RASSF4
RCAN3
REN
RENBP
REPS2
RGS1
RGS13
RNASE2
RNASE6
RPL10L
RPL3P7
RRP12
RRP9
RSAD2
RYR1
S100A12
S1PR5
SAMSN1
SCN9A
SEC31B
SELL
SEPT5
SEPT8
SERGEF
SH2D1A
SIGLEC1
SIK1
SIRPG
SIT1
SKA1
SKAP1
SLAMF1
SLAMF8
SLC12A1
SLC12A8
SLC15A3
SLC2A6
SLC7A10
SLCO5A1
SMPD3
SMPDL3B
SOCS1
SP140
SPAG4
SPIB
SPOCK2
SSX1
ST3GAL6
ST6GALNAC4
ST8SIA1
STAP1
STEAP4
STXBP6
TARDBPP1
TBX21
TCF7
TCL1A
TEC
TEP1
TGM5
TLR2
TLR7
TLR8
TMEM156
TMEM255A
TNFAIP6
TNFRSF10C
TNFRSF11A
TNFRSF13B
TNFRSF17
TNFRSF4
TNFSF14
TNIP3
TPSAB1
TRAC
TRAF4
TRAT1
TRAV12-2
TRAV13-1
TRAV13-2
TRAV21
TRAV8-6
TRAV9-2
TRBC1
TRDC
TREM1
TREM2
TREML2
TRIB2
TRPM4
TRPM6
TSHR
TTC38
TXK
TYR
UBASH3A
UGT1A8
UGT2B17
UPK3A
VILL
VNN1
VNN2
VNN3
VPREB3
WNT5B
WNT7A
ZAP70
ZBP1
ZBTB10
ZBTB32
ZFP36L2
ZNF135
ZNF165
ZNF204P
ZNF222
ZNF286A
ZNF324
ZNF442

## Sheet: Table S3
Table S3. 47 immune checkpoints
IDO1
LAG3
CTLA4
TNFRSF9
ICOS
CD80
PDCD1LG2
TIGIT
CD70
TNFSF9
ICOSLG
KIR3DL1
CD86
PDCD1
LAIR1
TNFRSF8
TNFSF15
TNFRSF14
IDO2
CD276
CD40
TNFRSF4
TNFSF14
HHLA2
CD244
CD274
HAVCR2
CD27
BTLA
LGALS9
TMIGD2
CD28
CD48
TNFRSF25
CD40LG
ADORA2A
VTCN1
CD160
CD44
TNFSF18
TNFRSF18
BTNL2
C10orf54
CD200R1
TNFSF4
CD200
NRP1

## Sheet: Table S4
Table S4: Clinical information of cutaneous melanoma patients
id	Cluster	Age	Gender	Tumor_location	Stage	Breslow_depth	Ulceration	Tumor_status
TCGA-W3-AA21	C2	<60	Male	Distant Metastasis	I-II	<=1.5	NO	TUMOR FREE
TCGA-D3-A8GE	C2	<60	Male	Distant Metastasis	I-II	1.5-3	NO	TUMOR FREE
TCGA-DA-A3F8	C1	<60	Male	Regional Lymph Node	I-II	<=1.5	NO	TUMOR FREE
TCGA-ER-A2NG	C1	<60	Female	Regional Lymph Node	I-II	<=1.5	NO
TCGA-EE-A2GE	C1	<60	Male	Regional Lymph Node	III-IV	<=1.5	YES	TUMOR FREE
TCGA-WE-AAA0	C2	<60	Male	Regional Lymph Node	I-II	<=1.5	NO	WITH TUMOR
TCGA-QB-A6FS	C1	<60	Male	Distant Metastasis	I-II	<=1.5	NO
TCGA-D3-A8GS	C1	<60	Male	Primary Tumor	I-II	<=1.5	NO	TUMOR FREE
TCGA-D3-A1Q4	C2	<60	Female	Regional Lymph Node	I-II	<=1.5	NO	TUMOR FREE
TCGA-D3-A1QA	C2	<60	Male	Regional Lymph Node	I-II	<=1.5	NO
TCGA-FS-A4F0	C2	>60	Female	Regional Lymph Node	III-IV	<=1.5	YES	TUMOR FREE
TCGA-D3-A2JA	C1	>60	Male	Regional Cutaneous	III-IV	<=1.5	NO	TUMOR FREE
TCGA-WE-A8ZO	C1	>60	Female	Regional Lymph Node	I-II	<=1.5	NO	WITH TUMOR
TCGA-EE-A29L	C2	>60	Male	Regional Lymph Node	I-II	<=1.5	NO	TUMOR FREE
TCGA-FS-A1ZF	C2	>60	Female	Regional Lymph Node	I-II	<=1.5	NO
TCGA-W3-AA1O	C2	>60	Male	Regional Lymph Node	I-II	<=1.5
TCGA-D3-A1Q7	C1	<60	Female	Primary Tumor	III-IV	>3	YES
TCGA-W3-AA1Q	C1	<60	Male	Regional Lymph Node	I-II	<=1.5	NO	TUMOR FREE
TCGA-D3-A5GR	C2	<60	Female	Regional Lymph Node	III-IV	<=1.5		WITH TUMOR
TCGA-BF-A3DJ	C2	<60	Female	Regional Cutaneous	I-II	<=1.5	NO	TUMOR FREE
TCGA-GN-A267	C1	<60	Male	Regional Lymph Node	I-II	<=1.5	NO
TCGA-BF-AAP0	C1	<60	Female	Regional Lymph Node	I-II	<=1.5	NO
TCGA-FR-A8YE	C1	<60	Male	Regional Lymph Node	I-II	<=1.5	NO	TUMOR FREE
TCGA-EE-A3JA	C1	<60	Male	Regional Cutaneous	I-II	>3	YES
TCGA-ER-A42L	C1	<60	Male	Regional Lymph Node	I-II	<=1.5
TCGA-ER-A2NH	C1	<60	Male	Regional Lymph Node	III-IV	>3	NO	WITH TUMOR
TCGA-EB-A44R	C1	<60	Male	Regional Lymph Node	I-II	<=1.5	NO	WITH TUMOR
TCGA-FS-A1ZP	C2	<60	Male	Regional Lymph Node	III-IV	1.5-3	NO
TCGA-D3-A8GR	C1	<60	Female	Regional Lymph Node	I-II	1.5-3	NO	TUMOR FREE
TCGA-EB-A6L9	C1	<60	Male	Regional Lymph Node	I-II	<=1.5	NO
TCGA-EE-A2GD	C2	<60	Female	Distant Metastasis	I-II	<=1.5	NO	TUMOR FREE
TCGA-D3-A3BZ	C2	>60	Male	Regional Lymph Node	I-II	>3	NO	TUMOR FREE
TCGA-EE-A2GM	C2	>60	Female	Regional Lymph Node	III-IV	<=1.5	NO	WITH TUMOR
TCGA-EE-A2MU	C1	>60	Male	Regional Lymph Node	I-II	<=1.5	NO	TUMOR FREE
TCGA-EE-A2GJ	C1	>60	Male	Primary Tumor	III-IV		YES
TCGA-IH-A3EA	C2	>60	Male	Primary Tumor	III-IV	>3	YES	WITH TUMOR
TCGA-D9-A6EG	C2	<60	Male	Primary Tumor	I-II	>3	YES	WITH TUMOR
TCGA-EE-A2MR	C2	>60	Male	Primary Tumor	III-IV	>3	YES
TCGA-EE-A2A2	C2	>60	Male	Regional Lymph Node	I-II	>3	NO
TCGA-EE-A2A5	C2	<60	Male	Regional Cutaneous	III-IV	<=1.5	NO
TCGA-EE-A2A6	C1	<60	Male	Regional Cutaneous	I-II	>3	NO	TUMOR FREE
TCGA-FR-A7U8	C2	<60	Male	Regional Lymph Node	I-II	<=1.5	NO	WITH TUMOR
TCGA-DA-A1I4	C2	<60	Male	Regional Lymph Node	I-II	<=1.5	NO
TCGA-GN-A4U7	C2	<60	Female	Regional Lymph Node	III-IV	>3	NO
TCGA-BF-A1PX	C1	<60	Male	Primary Tumor	I-II		YES	TUMOR FREE
TCGA-Z2-AA3V	C1	<60	Female	Regional Lymph Node	I-II	1.5-3
TCGA-ER-A193	C1	>60	Male	Distant Metastasis	I-II	<=1.5	NO
TCGA-YG-AA3N	C1	>60	Male	Regional Lymph Node	I-II	<=1.5		TUMOR FREE
TCGA-EB-A5UL	C1	>60	Male	Regional Lymph Node	III-IV	>3	YES
TCGA-FS-A1Z3	C2	>60	Female	Regional Cutaneous	I-II	<=1.5	NO
TCGA-GN-A4U4	C2	>60	Male	Regional Lymph Node	III-IV	>3	YES
TCGA-BF-AAP7	C1	>60	Female	Regional Lymph Node	I-II	<=1.5		TUMOR FREE
TCGA-EE-A2GT	C1	>60	Male	Regional Lymph Node	I-II	<=1.5	NO
TCGA-EE-A2GR	C2	>60	Male	Regional Lymph Node	I-II	1.5-3	NO
TCGA-WE-A8K6	C2	>60	Male	Regional Lymph Node	I-II	<=1.5	NO	WITH TUMOR
TCGA-3N-A9WD	C2	>60	Male	Regional Lymph Node	I-II	1.5-3	NO	WITH TUMOR
TCGA-EE-A29W	C2	<60	Male	Regional Lymph Node	I-II	>3	NO	WITH TUMOR
TCGA-EE-A17X	C2	<60	Male	Distant Metastasis	I-II	<=1.5
TCGA-ER-A3EV	C2	<60	Male	Regional Lymph Node	III-IV	<=1.5	NO
TCGA-D3-A8GI	C2	>60	Male	Regional Cutaneous	I-II	<=1.5	NO
TCGA-WE-A8ZM	C2	>60	Male	Regional Lymph Node	I-II	<=1.5	NO	TUMOR FREE
TCGA-EE-A2MC	C2	>60	Male	Regional Lymph Node	I-II	<=1.5	NO
TCGA-EB-A550	C2	>60	Female	Regional Lymph Node	III-IV	1.5-3	NO
TCGA-GF-A3OT	C2	<60	Female	Primary Tumor	I-II	>3	YES	WITH TUMOR
TCGA-GN-A263	C2	<60	Male	Regional Lymph Node	III-IV	>3	YES
TCGA-EE-A3AH	C2	<60	Male	Primary Tumor	I-II	1.5-3	YES	TUMOR FREE
TCGA-FS-A1Z0	C1	<60	Female	Regional Lymph Node	I-II	1.5-3	YES	WITH TUMOR
TCGA-EE-A2MI	C1	<60	Male	Regional Lymph Node	I-II	1.5-3	YES	TUMOR FREE
TCGA-EE-A2MT	C2	<60	Male	Primary Tumor	III-IV	1.5-3	YES	WITH TUMOR
TCGA-D3-A2JN	C1	<60	Female	Regional Lymph Node	III-IV	>3	NO
TCGA-EB-A3XD	C2	<60	Female	Regional Lymph Node	I-II	<=1.5	NO
TCGA-EE-A17Z	C2	<60	Male	Regional Lymph Node	I-II	1.5-3
TCGA-D3-A2JD	C2	<60	Male	Regional Lymph Node	III-IV	1.5-3	NO
TCGA-FR-A7U9	C2	>60	Female	Regional Lymph Node	III-IV	<=1.5	NO
TCGA-D3-A2J7	C1	>60	Male	Regional Lymph Node	I-II	1.5-3	NO	TUMOR FREE
TCGA-D3-A1Q9	C1	>60	Male	Distant Metastasis	I-II	>3	YES	TUMOR FREE
TCGA-RP-A693	C1	>60	Male	Regional Lymph Node	I-II	<=1.5	NO	TUMOR FREE
TCGA-EE-A20I	C1	>60	Male	Regional Lymph Node	I-II	1.5-3	NO	WITH TUMOR
TCGA-WE-AAA3	C1	>60	Female	Regional Lymph Node	I-II	<=1.5	NO	TUMOR FREE
TCGA-WE-A8K4	C1	>60	Male	Primary Tumor	I-II	>3		TUMOR FREE
TCGA-D3-A3MU	C2	<60	Male	Regional Cutaneous	III-IV	>3	NO
TCGA-D3-A3C6	C2	<60	Female	Regional Cutaneous	III-IV	1.5-3	YES	TUMOR FREE
TCGA-WE-A8ZN	C1	<60	Male	Regional Lymph Node	I-II	>3	YES	WITH TUMOR
TCGA-D3-A51H	C1	<60	Male	Distant Metastasis	I-II	<=1.5	NO
TCGA-W3-A825	C2	<60	Female	Regional Lymph Node	III-IV	>3	NO
TCGA-DA-A95Y	C2	>60	Male	Regional Cutaneous	III-IV	1.5-3
TCGA-FW-A3R5	C2	>60	Male	Distant Metastasis	III-IV	>3	YES
TCGA-GN-A4U9	C2	>60	Male	Regional Lymph Node	III-IV	1.5-3	YES	WITH TUMOR
TCGA-D3-A2JF	C1	>60	Male	Regional Cutaneous	III-IV	<=1.5	YES	TUMOR FREE
TCGA-FS-A1ZM	C1	>60	Male	Regional Lymph Node	I-II	1.5-3	NO	WITH TUMOR
TCGA-BF-A9VF	C2	>60	Male	Distant Metastasis	I-II	>3	YES	WITH TUMOR
TCGA-EE-A29H	C2	<60	Female	Regional Lymph Node	I-II
TCGA-DA-A1I5	C1	<60	Female	Distant Metastasis	I-II	>3	NO	WITH TUMOR
TCGA-EE-A2GS	C2	<60	Female	Regional Cutaneous	I-II	1.5-3	NO	WITH TUMOR
TCGA-D3-A3MV	C2	<60	Female	Regional Lymph Node	I-II	<=1.5	NO
TCGA-FS-A1YX	C2	<60	Female	Regional Lymph Node	I-II	1.5-3	NO	WITH TUMOR
TCGA-EE-A29R	C2	<60	Female	Regional Lymph Node	III-IV	>3	YES
TCGA-EE-A2M5	C2	<60	Male	Regional Lymph Node	III-IV	>3	NO	TUMOR FREE
TCGA-ER-A19J	C2	<60	Male	Distant Metastasis	III-IV	1.5-3	NO
TCGA-FR-A728	C1	<60	Female	Primary Tumor	III-IV	>3	YES	TUMOR FREE
TCGA-D3-A3CF	C1	>60	Female	Regional Lymph Node	III-IV	>3	NO	TUMOR FREE
TCGA-W3-AA1R	C2	>60	Male	Regional Cutaneous	I-II	1.5-3	YES
TCGA-EB-A42Y	C2	>60	Female	Regional Cutaneous	III-IV	>3	YES	TUMOR FREE
TCGA-D3-A1Q3	C2	>60	Male	Regional Lymph Node	I-II	<=1.5	NO	TUMOR FREE
TCGA-D3-A2J6	C1	>60	Male	Regional Lymph Node	III-IV	>3	YES
TCGA-FS-A1ZH	C1	>60	Female	Regional Lymph Node	I-II	1.5-3	NO	WITH TUMOR
TCGA-DA-A960	C2	>60	Male	Regional Lymph Node	I-II	<=1.5	NO
TCGA-BF-A1PV	C2	>60	Female	Primary Tumor	I-II	>3		TUMOR FREE
TCGA-BF-A5ES	C2	>60	Female	Regional Cutaneous	I-II	>3	YES	WITH TUMOR
TCGA-EE-A2MK	C1	<60	Female	Regional Lymph Node	III-IV	1.5-3	YES
TCGA-D3-A2JO	C1	<60	Female	Regional Lymph Node	I-II	1.5-3	NO	WITH TUMOR
TCGA-GF-A6C8	C1	>60	Female	Regional Cutaneous	I-II	>3		WITH TUMOR
TCGA-DA-A1I0	C2	>60	Male	Regional Lymph Node	III-IV	>3	NO
TCGA-EE-A29Q	C2	>60	Female	Regional Cutaneous	I-II	1.5-3	YES	WITH TUMOR
TCGA-EE-A3J5	C1	>60	Male	Regional Cutaneous	III-IV	>3	NO
TCGA-QB-AA9O	C1	>60	Male	Regional Lymph Node	III-IV	>3	NO	TUMOR FREE
TCGA-D3-A2J9	C1	>60	Male	Regional Lymph Node	III-IV	<=1.5	NO	WITH TUMOR
TCGA-HR-A2OH	C1	<60	Female	Regional Lymph Node	III-IV	>3	NO
TCGA-D3-A5GN	C2	<60	Female	Regional Lymph Node	III-IV	1.5-3	YES	WITH TUMOR
TCGA-EE-A2GH	C1	<60	Male	Regional Lymph Node	III-IV	1.5-3	YES	TUMOR FREE
TCGA-EB-A3XF	C2	<60	Male	Regional Cutaneous	I-II	1.5-3	YES	WITH TUMOR
TCGA-FR-A3R1	C1	>60	Male	Regional Lymph Node	I-II	>3	NO
TCGA-EB-A24D	C1	>60	Male	Regional Lymph Node	I-II	>3	YES	TUMOR FREE
TCGA-EB-A3Y7	C2	>60	Female	Regional Lymph Node	III-IV	>3	YES
TCGA-D3-A8GJ	C1	<60	Male	Regional Lymph Node	III-IV	1.5-3	NO	WITH TUMOR
TCGA-ER-A19M	C1	<60	Male	Primary Tumor	III-IV	>3	YES
TCGA-YD-A89C	C2	<60	Female	Primary Tumor	I-II	>3	YES
TCGA-D9-A4Z2	C2	<60	Male	Primary Tumor	III-IV	>3	YES	WITH TUMOR
TCGA-EE-A3J8	C2	<60	Male	Primary Tumor	I-II	>3	YES	TUMOR FREE
TCGA-D9-A4Z3	C2	>60	Female	Primary Tumor	III-IV	>3	YES	TUMOR FREE
TCGA-EE-A2ML	C1	<60	Male	Regional Lymph Node	III-IV	1.5-3	YES	TUMOR FREE
TCGA-D3-A51F	C1	<60	Male	Regional Lymph Node	I-II	>3	YES
TCGA-EE-A29X	C1	<60	Female	Regional Lymph Node	III-IV	>3	YES	TUMOR FREE
TCGA-GN-A26A	C1	>60	Female	Regional Cutaneous	III-IV	1.5-3	NO
TCGA-FS-A4F2	C2	<60	Female	Regional Cutaneous	III-IV	1.5-3	NO	WITH TUMOR
TCGA-XV-AB01	C2	<60	Female	Regional Lymph Node	III-IV	>3	YES
TCGA-FS-A1ZG	C2	<60	Female	Regional Lymph Node	III-IV	>3	YES	TUMOR FREE
TCGA-EE-A3JE	C1	>60	Male	Regional Cutaneous	III-IV		YES
TCGA-D3-A51K	C2	<60	Male	Regional Lymph Node	I-II	1.5-3	YES
TCGA-WE-A8K5	C2	>60	Male	Regional Lymph Node	I-II	>3	YES
TCGA-D3-A3MR	C1	<60	Male	Regional Lymph Node	III-IV	1.5-3	NO	TUMOR FREE
TCGA-WE-A8ZX	C1	<60	Male	Distant Metastasis	III-IV	>3	YES
TCGA-D3-A3MO	C2	<60	Male	Regional Cutaneous	III-IV	>3	NO
TCGA-EE-A2MM	C2	>60	Female	Regional Lymph Node	III-IV	>3	YES
TCGA-D3-A3CC	C2	>60	Female	Regional Lymph Node	III-IV	>3	YES	TUMOR FREE
TCGA-D3-A2J8	C1	<60	Male	Regional Lymph Node	III-IV	>3	YES	TUMOR FREE
TCGA-ER-A19T	C2	<60	Male	Primary Tumor	III-IV	>3	NO	WITH TUMOR
TCGA-DA-A1I8	C2	>60	Female	Regional Lymph Node	III-IV	>3	YES
TCGA-EB-A5FP	C2	>60	Female	Regional Lymph Node	I-II	>3	YES
TCGA-EE-A2MH	C1	>60	Male	Primary Tumor	III-IV	>3	NO	WITH TUMOR
TCGA-WE-A8JZ	C2	>60	Male	Regional Cutaneous	III-IV	1.5-3	YES
TCGA-EB-A44P	C2	<60	Female	Regional Lymph Node	III-IV	>3	YES	WITH TUMOR
TCGA-EE-A20B	C1	>60	Female	Regional Lymph Node	III-IV	>3	YES	TUMOR FREE
TCGA-XV-AAZV	C2	<60	Female	Regional Lymph Node	III-IV	>3	YES	WITH TUMOR
TCGA-BF-A1Q0	C2	>60	Male	Primary Tumor	I-II	>3	YES	WITH TUMOR
TCGA-EE-A2MN	C1	<60	Male	Regional Lymph Node	I-II	<=1.5	NO	TUMOR FREE
TCGA-FR-A8YC	C2	>60	Male	Regional Cutaneous	III-IV	>3	YES
TCGA-EE-A2GK	C1	<60	Female	Distant Metastasis	III-IV	>3	NO
TCGA-D3-A51T	C2	<60	Female	Regional Lymph Node	I-II	1.5-3	YES	TUMOR FREE
TCGA-WE-A8ZR	C2	<60	Male	Regional Lymph Node	I-II	>3	NO
TCGA-D3-A51J	C1	<60	Male	Regional Lymph Node	I-II	<=1.5
TCGA-FS-A1Z7	C2	<60	Male	Regional Cutaneous	III-IV			WITH TUMOR
TCGA-EE-A29C	C2	<60	Male	Primary Tumor	III-IV	>3	YES	TUMOR FREE
TCGA-EE-A2MG	C1	<60	Male	Regional Cutaneous	III-IV		YES	WITH TUMOR
TCGA-D3-A2JK	C2	<60	Male	Distant Metastasis	I-II	1.5-3	NO
TCGA-EE-A3AG	C2	<60	Male	Regional Lymph Node	III-IV	<=1.5	YES	WITH TUMOR
TCGA-WE-A8ZT	C2	<60	Female	Distant Metastasis	I-II	>3	YES
TCGA-FR-A44A	C1	<60	Female	Regional Lymph Node	III-IV			TUMOR FREE
TCGA-ER-A3PL	C2	<60	Male	Regional Cutaneous	III-IV	1.5-3	YES	WITH TUMOR
TCGA-D3-A2JG	C2	<60	Female	Primary Tumor	I-II	>3	YES	TUMOR FREE
TCGA-EE-A3AB	C2	<60	Male	Regional Lymph Node	III-IV
TCGA-GN-A4U3	C2	<60	Male	Regional Lymph Node	I-II		NO
TCGA-DA-A1IA	C2	<60	Female	Distant Metastasis	III-IV	<=1.5	NO	WITH TUMOR
TCGA-EE-A29M	C2	<60	Female	Regional Lymph Node	I-II	<=1.5	NO
TCGA-D3-A1Q8	C2	<60	Male	Primary Tumor	I-II	>3	YES
TCGA-EB-A431	C2	<60	Male	Distant Metastasis	III-IV			TUMOR FREE
TCGA-EE-A2MP	C1	<60	Female	Primary Tumor	I-II			TUMOR FREE
TCGA-FR-A69P	C2	<60	Female	Regional Lymph Node	III-IV			WITH TUMOR
TCGA-FS-A1ZR	C2	<60	Male	Regional Cutaneous	I-II	1.5-3
TCGA-ER-A19E	C2	<60	Female	Distant Metastasis	I-II	>3
TCGA-D3-A5GU	C1	<60	Male	Primary Tumor	III-IV	>3	YES	TUMOR FREE
TCGA-EB-A3HV	C2	<60	Male	Regional Lymph Node	I-II	<=1.5
TCGA-DA-A1HW	C1	<60	Female	Regional Cutaneous	I-II	<=1.5
TCGA-WE-AA9Y	C2	<60	Male	Regional Lymph Node	III-IV	<=1.5	YES	TUMOR FREE
TCGA-D3-A2JP	C1	<60	Male	Primary Tumor	III-IV	>3	YES	WITH TUMOR
TCGA-FR-A729	C1	<60	Female	Regional Lymph Node	I-II	<=1.5	NO	WITH TUMOR
TCGA-ER-A2NE	C2	<60	Male	Regional Lymph Node	III-IV	<=1.5		TUMOR FREE
TCGA-GF-A769	C2	<60	Male	Regional Lymph Node	I-II	<=1.5
TCGA-FS-A4FD	C2	<60	Male	Regional Lymph Node	III-IV	1.5-3		WITH TUMOR
TCGA-EE-A2MF	C2	<60	Female	Regional Cutaneous	III-IV	>3
TCGA-D9-A3Z3	C1	<60	Female	Regional Lymph Node	III-IV		YES	TUMOR FREE
TCGA-EE-A2GI	C1	<60	Male	Regional Lymph Node	III-IV			TUMOR FREE
TCGA-ER-A42K	C2	<60	Female	Primary Tumor	III-IV	>3	YES	TUMOR FREE
TCGA-FS-A1ZE	C2	<60	Male	Regional Lymph Node	III-IV			TUMOR FREE
TCGA-EE-A2GL	C1	<60	Female	Regional Lymph Node	III-IV			WITH TUMOR
TCGA-EB-A4OZ	C2	<60	Female	Regional Lymph Node	III-IV			TUMOR FREE
TCGA-DA-A1HY	C2	<60	Male	Regional Cutaneous	III-IV	>3	YES	TUMOR FREE
TCGA-EE-A3J3	C2	<60	Male	Distant Metastasis	I-II	>3	YES	WITH TUMOR
TCGA-Z2-A8RT	C1	<60	Female	Primary Tumor	III-IV	>3	YES	TUMOR FREE
TCGA-EB-A4IQ	C2	<60	Female	Regional Lymph Node	III-IV		YES	TUMOR FREE
TCGA-FS-A1ZN	C2	<60	Male	Regional Lymph Node	I-II	<=1.5	NO
TCGA-EE-A3J7	C2	<60	Male	Regional Cutaneous	I-II	<=1.5	YES
TCGA-D3-A8GL	C2	<60	Male	Regional Lymph Node	III-IV	1.5-3	NO	TUMOR FREE
TCGA-D3-A5GT	C2	<60	Male	Distant Metastasis	I-II	1.5-3	YES
TCGA-FR-A3YN	C1	<60	Male	Primary Tumor	III-IV	>3	NO	TUMOR FREE
TCGA-DA-A3F5	C2	<60	Male	Regional Cutaneous	I-II	>3	NO	WITH TUMOR
TCGA-FS-A1ZA	C2	<60	Female	Primary Tumor	I-II	>3	YES	TUMOR FREE
TCGA-DA-A1I2	C1	<60	Male	Regional Lymph Node	I-II	>3	YES	WITH TUMOR
TCGA-D3-A8GK	C2	<60	Male	Distant Metastasis	III-IV
TCGA-BF-A1PU	C2	<60	Female	Distant Metastasis	I-II	1.5-3	NO
TCGA-FS-A4FB	C2	<60	Female	Regional Cutaneous	III-IV	1.5-3	NO	WITH TUMOR
TCGA-EE-A2A1	C1	<60	Male	Regional Cutaneous	III-IV	>3	YES	WITH TUMOR
TCGA-ER-A19D	C2	<60	Female	Regional Lymph Node	III-IV
TCGA-EE-A3AC	C2	<60	Male	Distant Metastasis	III-IV	1.5-3		TUMOR FREE
TCGA-EE-A3AA	C2	<60	Male	Regional Lymph Node	III-IV	1.5-3	NO	TUMOR FREE
TCGA-WE-A8ZQ	C2	<60	Male	Distant Metastasis	I-II	<=1.5	NO
TCGA-EE-A183	C2	<60	Male	Distant Metastasis	I-II	<=1.5
TCGA-FW-A5DY	C1	<60	Female	Regional Lymph Node	I-II	<=1.5
TCGA-EB-A5UM	C1	<60	Female	Regional Cutaneous	I-II	1.5-3	YES	TUMOR FREE
TCGA-GF-A2C7	C2	<60	Male	Primary Tumor	III-IV	1.5-3	YES	TUMOR FREE
TCGA-EE-A3AF	C2	<60	Female	Regional Lymph Node	III-IV
TCGA-D3-A8GB	C1	<60	Male	Regional Cutaneous	III-IV			TUMOR FREE
TCGA-EB-A1NK	C2	<60	Male	Distant Metastasis	III-IV			WITH TUMOR
TCGA-EE-A3JI	C2	<60	Male	Regional Lymph Node	III-IV
TCGA-EB-A5UN	C2	<60	Male	Primary Tumor	III-IV	1.5-3	YES	TUMOR FREE
TCGA-FR-A2OS	C2	<60	Female	Primary Tumor	I-II		YES	WITH TUMOR
TCGA-EB-A42Z	C2	<60	Male	Regional Lymph Node	III-IV			TUMOR FREE
TCGA-ER-A2NC	C2	<60	Male	Distant Metastasis	I-II	>3	YES
TCGA-EE-A3AD	C2	<60	Male	Primary Tumor	I-II	>3		TUMOR FREE
TCGA-EE-A2GB	C2	<60	Male	Primary Tumor	I-II	>3	NO	WITH TUMOR
TCGA-EB-A44Q	C2	<60	Female	Primary Tumor	III-IV	>3	YES	WITH TUMOR
TCGA-EE-A2ME	C1	<60	Male	Primary Tumor	I-II	>3	YES	TUMOR FREE
TCGA-FS-A4F8	C1	<60	Male	Regional Cutaneous	III-IV	<=1.5
TCGA-DA-A95W	C2	<60	Male	Primary Tumor	I-II	>3	YES	TUMOR FREE
TCGA-EE-A2MD	C2	<60	Male	Primary Tumor	III-IV	>3	YES	TUMOR FREE
TCGA-DA-A3F3	C2	<60	Male	Regional Lymph Node	III-IV			WITH TUMOR
TCGA-FS-A1YW	C2	<60	Male	Regional Lymph Node	I-II
TCGA-EB-A51B	C2	<60	Male	Regional Lymph Node	I-II	<=1.5	NO
TCGA-EE-A29G	C2	<60	Male	Primary Tumor	I-II	>3	YES
TCGA-D3-A2JC	C1	<60	Female	Primary Tumor	I-II	>3	YES	TUMOR FREE
TCGA-EE-A20F	C2	<60	Male	Regional Lymph Node	III-IV			WITH TUMOR
TCGA-ER-A2NF	C1	<60	Male	Regional Lymph Node	III-IV			WITH TUMOR
TCGA-D9-A4Z6	C2	<60	Male	Distant Metastasis	I-II	>3	YES	WITH TUMOR
TCGA-FS-A1ZS	C2	<60	Male	Regional Cutaneous	I-II	>3	NO	WITH TUMOR
TCGA-EE-A3JH	C1	<60	Male	Primary Tumor	III-IV	>3	NO	TUMOR FREE
TCGA-FS-A1ZZ	C2	<60	Female	Primary Tumor	I-II	>3	YES	WITH TUMOR
TCGA-EE-A29E	C2	<60	Male	Regional Cutaneous	III-IV	>3	NO	WITH TUMOR
TCGA-EE-A2M8	C1	<60	Female	Regional Lymph Node	III-IV			TUMOR FREE
TCGA-DA-A1I1	C1	<60	Male	Regional Lymph Node	I-II	<=1.5	NO	TUMOR FREE
TCGA-FS-A1YY	C2	<60	Female	Distant Metastasis	I-II	1.5-3	NO
TCGA-FS-A1ZT	C1	<60	Male	Primary Tumor	III-IV	>3	NO	TUMOR FREE
TCGA-DA-A3F2	C1	<60	Male	Regional Cutaneous	I-II	>3	NO	TUMOR FREE
TCGA-EE-A185	C2	<60	Female	Primary Tumor	I-II	>3	YES	TUMOR FREE
TCGA-D3-A1Q6	C2	<60	Male	Regional Lymph Node	III-IV			TUMOR FREE
TCGA-EB-A5KH	C2	<60	Male	Regional Lymph Node	III-IV
TCGA-BF-AAP6	C2	<60	Male	Regional Cutaneous	III-IV			TUMOR FREE
TCGA-FR-A8YD	C2	<60	Female	Regional Lymph Node	I-II	<=1.5
TCGA-WE-AAA4	C1	<60	Female	Distant Metastasis	III-IV	<=1.5	NO
TCGA-EB-A5VU	C2	<60	Male	Regional Lymph Node	I-II	<=1.5	NO	TUMOR FREE
TCGA-EB-A4XL	C2	<60	Female	Primary Tumor	I-II	1.5-3	NO	WITH TUMOR
TCGA-D9-A6EC	C2	<60	Male	Distant Metastasis	III-IV	>3	YES	WITH TUMOR
TCGA-EB-A3Y6	C2	<60	Female	Primary Tumor	I-II	>3	YES	TUMOR FREE
TCGA-EB-A57M	C2	<60	Male	Regional Lymph Node	III-IV			TUMOR FREE
TCGA-EE-A20H	C2	<60	Male	Distant Metastasis	I-II
TCGA-D3-A51N	C1	<60	Female	Regional Lymph Node	III-IV
TCGA-ER-A2NB	C2	<60	Male	Regional Lymph Node	I-II	<=1.5		TUMOR FREE
TCGA-FS-A1ZB	C2	<60	Male	Primary Tumor	I-II	<=1.5	YES	TUMOR FREE
TCGA-ER-A2ND	C2	<60	Female	Regional Cutaneous	I-II	>3	YES
TCGA-D3-A3C7	C1	<60	Female	Regional Lymph Node	I-II	>3	YES
TCGA-FW-A3TV	C2	<60	Female	Distant Metastasis	III-IV			TUMOR FREE
TCGA-Z2-AA3S	C2	<60	Male	Regional Lymph Node	I-II	<=1.5	NO	WITH TUMOR
TCGA-D3-A5GS	C1	<60	Male	Distant Metastasis	I-II	<=1.5
TCGA-EB-A6R0	C1	<60	Female	Regional Lymph Node	III-IV	<=1.5	NO	TUMOR FREE
TCGA-BF-AAP8	C2	<60	Male	Regional Lymph Node	I-II	>3	YES	TUMOR FREE
TCGA-D3-A3C8	C1	<60	Female	Primary Tumor	I-II	>3		TUMOR FREE
TCGA-EB-A82B	C1	<60	Female	Regional Cutaneous	I-II	>3	YES	TUMOR FREE
TCGA-ER-A1A1	C1	<60	Male	Primary Tumor	III-IV	>3	YES	TUMOR FREE
TCGA-FW-A3I3	C2	<60	Female	Regional Lymph Node	I-II	1.5-3	NO
TCGA-GN-A9SD	C2	<60	Female	Regional Lymph Node	III-IV			TUMOR FREE
TCGA-EB-A44N	C2	<60	Male	Regional Lymph Node	III-IV			TUMOR FREE
TCGA-EE-A20C	C2	<60	Male	Regional Lymph Node	III-IV			WITH TUMOR
TCGA-D3-A51R	C2	<60	Male	Regional Lymph Node	I-II	<=1.5	NO	TUMOR FREE
TCGA-EE-A3JB	C2	<60	Female	Primary Tumor	I-II	>3	YES	TUMOR FREE
TCGA-EE-A2MJ	C1	<60	Male	Regional Cutaneous	III-IV
TCGA-EB-A5SH	C2	<60	Female	Regional Lymph Node	III-IV
TCGA-GN-A4U5	C1	>60	Female	Regional Lymph Node	I-II	<=1.5		WITH TUMOR
TCGA-D3-A5GO	C1	>60	Male	Distant Metastasis	I-II	>3
TCGA-BF-AAP4	C1	>60	Male	Primary Tumor	I-II	>3	YES
TCGA-EE-A2M6	C2	>60	Male	Regional Cutaneous	III-IV			TUMOR FREE
TCGA-DA-A95X	C2	>60	Male	Regional Lymph Node	I-II	<=1.5		TUMOR FREE
TCGA-DA-A1I7	C2	>60	Male	Primary Tumor	I-II	<=1.5		TUMOR FREE
TCGA-FS-A1Z4	C1	>60	Male	Primary Tumor	I-II	1.5-3	YES	TUMOR FREE
TCGA-XV-AAZW	C2	>60	Female	Primary Tumor	III-IV	>3	YES	WITH TUMOR
TCGA-WE-A8ZY	C2	>60	Male	Primary Tumor	I-II	>3		WITH TUMOR
TCGA-EB-A553	C2	>60	Male	Regional Lymph Node	III-IV			TUMOR FREE
TCGA-BF-AAP2	C2	>60	Male	Regional Lymph Node	III-IV
TCGA-BF-A5ER	C2	>60	Male	Distant Metastasis	III-IV	<=1.5		TUMOR FREE
TCGA-D3-A8GD	C1	>60	Female	Regional Lymph Node	I-II	<=1.5	YES
TCGA-W3-AA1V	C2	>60	Male	Regional Lymph Node	I-II	<=1.5	NO
TCGA-W3-A824	C1	>60	Male	Regional Lymph Node	I-II	<=1.5		WITH TUMOR
TCGA-FS-A1ZD	C2	>60	Male	Regional Cutaneous	III-IV	>3	YES
TCGA-BF-A5EQ	C1	>60	Male	Regional Cutaneous	III-IV	>3
TCGA-EB-A299	C2	>60	Male	Primary Tumor	III-IV	>3	YES	TUMOR FREE
TCGA-EB-A3XB	C2	>60	Male	Primary Tumor	I-II			TUMOR FREE
TCGA-YG-AA3P	C2	>60	Female	Regional Lymph Node	III-IV			WITH TUMOR
TCGA-FS-A4F4	C2	>60	Male	Regional Cutaneous	I-II	1.5-3	YES
TCGA-ER-A3ET	C2	>60	Female	Regional Cutaneous	III-IV	>3		WITH TUMOR
TCGA-ER-A196	C2	>60	Female	Primary Tumor	I-II	>3	YES	WITH TUMOR
TCGA-W3-AA1W	C1	>60	Male	Primary Tumor	I-II	>3	YES	TUMOR FREE
TCGA-FR-A7UA	C1	>60	Female	Distant Metastasis	III-IV	<=1.5	NO	TUMOR FREE
TCGA-BF-A5EO	C2	>60	Male	Primary Tumor	I-II	>3	YES	TUMOR FREE
TCGA-EB-A4OY	C2	>60	Female	Primary Tumor	III-IV	>3		TUMOR FREE
TCGA-FS-A1ZW	C1	>60	Male	Primary Tumor	I-II	>3	YES	TUMOR FREE
TCGA-EE-A2GU	C1	>60	Female	Regional Lymph Node	III-IV			TUMOR FREE
TCGA-D3-A8GQ	C2	>60	Male	Regional Lymph Node	I-II	<=1.5	NO
TCGA-D9-A3Z1	C1	>60	Male	Primary Tumor	I-II	>3	YES	TUMOR FREE
TCGA-EB-A85J	C1	>60	Female	Primary Tumor	I-II	>3	NO	TUMOR FREE
TCGA-EB-A85I	C1	>60	Male	Primary Tumor	I-II	>3	YES	TUMOR FREE
TCGA-EE-A2M7	C1	>60	Male	Primary Tumor	I-II	>3	YES
TCGA-EE-A2GO	C2	>60	Female	Regional Lymph Node	III-IV			TUMOR FREE
TCGA-EB-A97M	C2	>60	Male	Regional Cutaneous	III-IV			WITH TUMOR
TCGA-W3-A828	C2	>60	Male	Regional Cutaneous	III-IV			WITH TUMOR
TCGA-EE-A2GN	C2	>60	Male	Primary Tumor	I-II	>3	YES	TUMOR FREE
TCGA-FS-A1ZK	C2	>60	Male	Regional Cutaneous	I-II	<=1.5	NO
TCGA-GN-A8LN	C2	>60	Male	Regional Lymph Node	III-IV	1.5-3	YES
TCGA-EE-A29A	C2	>60	Male	Primary Tumor	III-IV	>3	YES
TCGA-GN-A8LL	C2	>60	Female	Regional Lymph Node	III-IV	>3	YES
TCGA-D3-A2JH	C1	>60	Male	Regional Lymph Node	III-IV			WITH TUMOR
TCGA-EE-A180	C2	>60	Male	Regional Lymph Node	I-II	<=1.5		WITH TUMOR
TCGA-EB-A44O	C2	>60	Male	Regional Lymph Node	III-IV	>3	YES	TUMOR FREE
TCGA-DA-A1IB	C1	>60	Female	Regional Cutaneous	III-IV			WITH TUMOR
TCGA-EE-A17Y	C2	>60	Male	Primary Tumor	I-II		NO	TUMOR FREE
TCGA-D3-A3ML	C2	>60	Male	Distant Metastasis	III-IV	>3		WITH TUMOR
TCGA-EE-A3JD	C1	>60	Male	Primary Tumor	III-IV	>3	YES	WITH TUMOR
TCGA-EB-A82C	C2	>60	Female	Primary Tumor	I-II	>3	YES
TCGA-D3-A2JB	C1	>60	Female	Primary Tumor	III-IV	>3	YES
TCGA-GN-A8LK	C2	>60	Male	Primary Tumor	I-II	>3	YES	TUMOR FREE
TCGA-EE-A2MQ	C2	>60	Female	Primary Tumor	I-II	>3	YES	TUMOR FREE
TCGA-FS-A1ZU	C2	>60	Female	Primary Tumor	I-II	>3	YES	TUMOR FREE
TCGA-FS-A1ZY	C2	>60	Male	Regional Lymph Node	III-IV	>3		TUMOR FREE
TCGA-RP-A694	C2	>60	Male	Primary Tumor	III-IV	>3	NO	TUMOR FREE
TCGA-BF-A1PZ	C2	>60	Female	Primary Tumor	I-II	>3	NO	TUMOR FREE
TCGA-3N-A9WB	C2	>60	Male	Regional Lymph Node	III-IV	>3	YES	WITH TUMOR
TCGA-EB-A6QY	C2	>60	Male	Regional Lymph Node	I-II
TCGA-FW-A5DX	C2	>60	Male	Regional Lymph Node	III-IV		YES	WITH TUMOR
TCGA-EE-A2MS	C1	>60	Male	Regional Lymph Node	III-IV	1.5-3
TCGA-GN-A26D	C2	>60	Female	Primary Tumor	I-II	>3	YES
TCGA-EE-A184	C1	>60	Male	Regional Lymph Node	III-IV
TCGA-D3-A8GM	C1	>60	Male	Distant Metastasis	I-II	<=1.5
TCGA-BF-AAOU	C2	>60	Female	Primary Tumor	I-II	>3	YES	TUMOR FREE
TCGA-EE-A29P	C1	>60	Female	Primary Tumor	I-II		YES	TUMOR FREE
TCGA-EB-A5SE	C2	>60	Male	Regional Lymph Node	III-IV			TUMOR FREE
TCGA-WE-A8K1	C1	>60	Male	Regional Lymph Node	I-II	<=1.5	NO
TCGA-EB-A5VV	C1	>60	Female	Regional Lymph Node	III-IV	>3	YES	TUMOR FREE
TCGA-D3-A3CE	C1	>60	Female	Distant Metastasis	I-II	>3	YES
TCGA-D3-A5GL	C2	>60	Male	Primary Tumor	I-II	>3	YES	TUMOR FREE
TCGA-GF-A4EO	C1	>60	Female	Regional Lymph Node	III-IV			TUMOR FREE
TCGA-EB-A3XC	C2	>60	Male	Regional Lymph Node	III-IV			TUMOR FREE
TCGA-DA-A1HV	C1	>60	Female	Regional Lymph Node	I-II	<=1.5	NO	TUMOR FREE
TCGA-FS-A4FC	C2	>60	Female	Primary Tumor	III-IV	>3	YES	WITH TUMOR
TCGA-FS-A1ZJ	C2	>60	Female	Regional Lymph Node	III-IV	>3	YES
TCGA-D3-A2JE	C2	>60	Female	Regional Lymph Node	III-IV
TCGA-D3-A1QB	C1	>60	Female	Regional Lymph Node	III-IV			TUMOR FREE
TCGA-BF-A5EP	C2	>60	Female	Distant Metastasis	III-IV
TCGA-D9-A6E9	C1	>60	Female	Regional Lymph Node	III-IV			WITH TUMOR
TCGA-EB-A41B	C2	>60	Female	Regional Lymph Node	III-IV	>3	YES
TCGA-EB-A6QZ	C2	>60	Female	Primary Tumor	I-II	>3	YES	TUMOR FREE
TCGA-XV-AAZY	C2	>60	Female	Primary Tumor	I-II	>3	YES	TUMOR FREE
TCGA-FS-A4F5	C2	>60	Female	Regional Lymph Node	III-IV	<=1.5		WITH TUMOR
TCGA-ER-A19C	C2	>60	Male	Regional Lymph Node	I-II	<=1.5	NO
TCGA-EB-A3XE	C2	>60	Female	Primary Tumor	I-II	1.5-3	NO	TUMOR FREE
TCGA-EB-A4IS	C1	>60	Male	Primary Tumor	I-II	>3	YES	TUMOR FREE
TCGA-GN-A26C	C1	>60	Male	Regional Cutaneous	III-IV			WITH TUMOR
TCGA-D3-A8GP	C2	>60	Male	Distant Metastasis	III-IV
TCGA-EE-A2A0	C1	>60	Female	Primary Tumor	I-II		YES
TCGA-EB-A5SF	C2	>60	Female	Regional Lymph Node	I-II	<=1.5
TCGA-EB-A551	C1	>60	Female	Primary Tumor	I-II	>3	YES	TUMOR FREE
TCGA-GF-A6C9	C1	>60	Male	Primary Tumor	III-IV	>3	NO	TUMOR FREE
TCGA-D3-A1Q1	C2	>60	Female	Regional Cutaneous	I-II	<=1.5	NO
TCGA-EE-A29S	C2	>60	Male	Regional Cutaneous	I-II	>3	YES	WITH TUMOR
TCGA-ER-A19K	C2	>60	Female	Distant Metastasis	III-IV	>3	YES
TCGA-ER-A19A	C1	>60	Male	Regional Cutaneous	III-IV			TUMOR FREE
TCGA-FS-A4F9	C2	>60	Male	Primary Tumor	I-II	>3	YES	TUMOR FREE
TCGA-EE-A2GP	C2	>60	Male	Regional Lymph Node	I-II			WITH TUMOR
TCGA-XV-A9W2	C2	>60	Male	Primary Tumor	III-IV	>3		TUMOR FREE
TCGA-DA-A1IC	C2	>60	Male	Regional Lymph Node	III-IV
TCGA-BF-A3DN	C2	>60	Female	Distant Metastasis	III-IV
TCGA-EB-A4P0	C2	>60	Male	Regional Lymph Node	III-IV	<=1.5	YES	TUMOR FREE
TCGA-EE-A2GC	C1	>60	Male	Distant Metastasis	I-II	1.5-3		TUMOR FREE
TCGA-EE-A181	C1	>60	Female	Distant Metastasis	III-IV	1.5-3	NO	TUMOR FREE
TCGA-3N-A9WC	C1	>60	Male	Regional Lymph Node	III-IV			WITH TUMOR
TCGA-GN-A268	C2	>60	Female	Regional Lymph Node	I-II	<=1.5	NO	TUMOR FREE
TCGA-BF-AAOX	C2	>60	Male	Primary Tumor	I-II	>3		TUMOR FREE
TCGA-DA-A95V	C1	>60	Female	Primary Tumor	I-II	>3	YES	TUMOR FREE
TCGA-BF-A3DL	C2	>60	Female	Primary Tumor	I-II	>3	YES	TUMOR FREE
TCGA-EE-A182	C2	>60	Female	Regional Cutaneous	III-IV			WITH TUMOR
TCGA-EE-A29V	C2	>60	Male	Regional Cutaneous	III-IV			WITH TUMOR
TCGA-ER-A199	C1	>60	Female	Distant Metastasis	I-II	<=1.5
TCGA-BF-AAP1	C2	>60	Male	Regional Cutaneous	I-II	1.5-3	NO
TCGA-DA-A95Z	C2	>60	Male	Regional Lymph Node	III-IV	1.5-3		WITH TUMOR
TCGA-EE-A29D	C2	>60	Male	Primary Tumor	I-II	1.5-3	YES	TUMOR FREE

## Sheet: Table S5
Table S5. Gene Set Enrichment Analysis between the low- and high-risk subgroups.
ID	Description	setSize	enrichmentScore	NES	pvalue	p.adjust	qvalues	rank	leading_edge	core_enrichment
KEGG_CHEMOKINE_SIGNALING_PATHWAY	KEGG_CHEMOKINE_SIGNALING_PATHWAY	161	-0.725004	-2.30211	1e-10	1.81e-08	1.50526e-08	1511	tags=35%, list=8%, signal=33%	CCL17/ARRB2/ADCY4/NFKBIA/CCL26/CXCL2/ADCY7/STAT1/CXCL16/CCL13/JAK2/CCL2/CXCR4/CCL23/LYN/PLCB2/CXCL12/CCR1/PTK2B/CCL3/VAV3/HCK/JAK3/RAC2/CCL7/FGR/ELMO1/CCL21/WAS/CCL5/CCL22/CCL3L1/CCL14/CXCL10/PIK3R5/CCL8/CCL19/DOCK2/CXCL9/CCL4L2/PRKCB/CCL4/VAV1/CCR5/GNGT2/CXCL11/CCR7/RASGRP2/CXCR3/NCF1/CXCL13/ITK/CXCR6/CCR2/XCL2/XCR1/CXCR5
KEGG_CYTOKINE_CYTOKINE_RECEPTOR_INTERACTION	KEGG_CYTOKINE_CYTOKINE_RECEPTOR_INTERACTION	180	-0.680574	-2.18526	5.58874e-10	5.05781e-08	4.20626e-08	1745	tags=46%, list=10%, signal=42%	CCL26/PDGFRA/TNFRSF21/LEPR/IL23A/IL6/CXCL2/IL1R1/TNFRSF10A/LIF/CXCL16/IL3RA/CCL13/FAS/LIFR/CSF1/TNFSF4/CCL2/CXCR4/IL1R2/OSM/IL1B/IL24/CCL23/CD40/TNFRSF1B/CXCL12/CCR1/TNFRSF4/CSF1R/HGF/CCL3/CD70/CSF2RA/GH1/TNFSF10/TNFRSF11B/CCL7/CCL21/TNFRSF25/CSF3R/TNFRSF13C/CCL5/FLT3LG/IL15RA/CCL22/TNFSF13B/CCL3L1/IL7/CCL14/CXCL10/IL10RA/IL18/IL2RG/IL15/TNFRSF8/IL2RB/CSF2RB/TNFRSF18/CCL8/CCL19/IL18R1/CXCL9/CCL4L…
KEGG_ANTIGEN_PROCESSING_AND_PRESENTATION	KEGG_ANTIGEN_PROCESSING_AND_PRESENTATION	55	-0.83486	-2.29148	1.8993e-08	1.14591e-06	9.5298e-07	1994	tags=56%, list=11%, signal=50%	PSME1/B2M/LGMN/TAPBP/HLA-E/HLA-C/PSME2/HLA-B/TAP2/HLA-G/CD74/HLA-DRA/TAP1/HLA-DRB1/HLA-F/HLA-DMA/HLA-DPB1/HLA-DRB5/CTSS/CD4/HLA-DPA1/HLA-DQB1/HLA-DMB/HLA-DQA1/HLA-DQA2/IFI30/HLA-DOA/CIITA/CD8A/HLA-DOB/CD8B
KEGG_HEMATOPOIETIC_CELL_LINEAGE	KEGG_HEMATOPOIETIC_CELL_LINEAGE	65	-0.807526	-2.27322	8.12924e-08	3.66506e-06	3.048e-06	1543	tags=60%, list=9%, signal=55%	IL6/IL1R1/ITGA4/IL3RA/CD14/HLA-DRA/CSF1/HLA-DRB1/IL1R2/IL1B/HLA-DRB5/ITGAM/CSF1R/CD4/CSF2RA/CD22/CD33/CSF3R/FLT3LG/CD37/IL7/CD1E/CD1D/CD1C/FCGR1A/GP1BA/IL2RA/CD2/CD3E/TNF/IL7R/CD3D/CD7/CD8A/CD5/CD8B/CD38/CD3G/MS4A1
KEGG_SYSTEMIC_LUPUS_ERYTHEMATOSUS	KEGG_SYSTEMIC_LUPUS_ERYTHEMATOSUS	45	-0.851512	-2.26243	1.01245e-07	3.66506e-06	3.048e-06	1636	tags=73%, list=9%, signal=67%	FCGR3B/TRIM21/FCGR2A/C1R/HLA-DRA/HLA-DRB1/C1S/C1QC/FCGR2B/C1QA/HLA-DMA/CD40/HLA-DPB1/HLA-DRB5/C1QB/FCGR2C/HLA-DPA1/FCGR3A/HLA-DQB1/C2/C3/HLA-DMB/HLA-DQA1/HLA-DQA2/CD86/C7/HLA-DOA/C4A/FCGR1A/CD28/C4B/TNF/HLA-DOB
KEGG_PRIMARY_IMMUNODEFICIENCY	KEGG_PRIMARY_IMMUNODEFICIENCY	26	-0.898724	-2.18621	2.00933e-07	6.06148e-06	5.04095e-06	1148	tags=73%, list=6%, signal=69%	TAP2/TAP1/CD40/CD4/JAK3/TNFRSF13C/BTK/IL2RG/BLNK/CIITA/CD3E/PTPRC/IL7R/CD3D/ZAP70/LCK/CD8A/CD79A/CD8B
KEGG_GRAFT_VERSUS_HOST_DISEASE	KEGG_GRAFT_VERSUS_HOST_DISEASE	26	-0.891501	-2.16864	4.38116e-07	1.13284e-05	9.42114e-06	1860	tags=96%, list=10%, signal=86%	HLA-E/HLA-C/IL6/HLA-B/HLA-G/FAS/HLA-DRA/HLA-DRB1/IL1B/HLA-F/HLA-DMA/HLA-DPB1/HLA-DRB5/HLA-DPA1/HLA-DQB1/HLA-DMB/HLA-DQA1/HLA-DQA2/CD86/HLA-DOA/GZMB/PRF1/CD28/TNF/HLA-DOB
KEGG_LEISHMANIA_INFECTION	KEGG_LEISHMANIA_INFECTION	61	-0.796202	-2.21727	5.94849e-07	1.34584e-05	1.11925e-05	1750	tags=56%, list=10%, signal=51%	NFKBIA/FCGR3B/MAPK13/ITGA4/FCGR2A/STAT1/HLA-DRA/HLA-DRB1/JAK2/IL1B/TLR2/HLA-DMA/HLA-DPB1/HLA-DRB5/FCGR2C/NCF2/ITGAM/HLA-DPA1/ITGB2/FCGR3A/HLA-DQB1/TLR4/NCF4/C3/HLA-DMB/HLA-DQA1/HLA-DQA2/PTPN6/HLA-DOA/FCGR1A/PRKCB/TNF/NCF1/HLA-DOB
KEGG_CELL_ADHESION_MOLECULES_CAMS	KEGG_CELL_ADHESION_MOLECULES_CAMS	111	-0.655741	-1.99806	7.9571e-06	0.000160026	0.000133084	1996	tags=50%, list=11%, signal=45%	ITGB8/ICAM1/NCAM1/MPZ/HLA-E/HLA-C/NRCAM/ICOSLG/PECAM1/HLA-B/ITGA4/HLA-G/ITGA8/SELE/HLA-DRA/HLA-DRB1/CLDN11/HLA-F/HLA-DMA/CD40/HLA-DPB1/HLA-DRB5/NRXN3/ITGAM/CD4/HLA-DPA1/ITGB2/ICAM2/HLA-DQB1/CADM3/SELPLG/CD22/SELP/HLA-DMB/VCAM1/HLA-DQA1/HLA-DQA2/CTLA4/SIGLEC1/CD86/HLA-DOA/CD274/ITGB7/PDCD1LG2/SELL/CD28/CD2/PTPRC/SPN/ITGAL/CD6/CD8A/HLA-DOB/PDCD1/CD8B/ICAM3
KEGG_ALLOGRAFT_REJECTION	KEGG_ALLOGRAFT_REJECTION	25	-0.891347	-2.14573	1.18321e-05	0.000214162	0.000178105	1860	tags=96%, list=10%, signal=86%	HLA-E/HLA-C/HLA-B/HLA-G/FAS/HLA-DRA/HLA-DRB1/HLA-F/HLA-DMA/CD40/HLA-DPB1/HLA-DRB5/HLA-DPA1/HLA-DQB1/HLA-DMB/HLA-DQA1/HLA-DQA2/CD86/HLA-DOA/GZMB/PRF1/CD28/TNF/HLA-DOB
KEGG_TOLL_LIKE_RECEPTOR_SIGNALING_PATHWAY	KEGG_TOLL_LIKE_RECEPTOR_SIGNALING_PATHWAY	80	-0.708678	-2.05664	2.19912e-05	0.000361855	0.000300932	2031	tags=38%, list=11%, signal=33%	IKBKE/IFNAR2/CASP8/NFKBIA/IRF7/MAPK13/IL6/LY96/STAT1/TICAM2/CD14/IL1B/TLR2/MAP3K8/TLR5/IRF5/CD40/TLR3/CCL3/TLR1/TLR6/TLR4/CCL5/CD86/CXCL10/PIK3R5/CXCL9/CCL4/TNF/CXCL11
KEGG_INTESTINAL_IMMUNE_NETWORK_FOR_IGA_PRODUCTION	KEGG_INTESTINAL_IMMUNE_NETWORK_FOR_IGA_PRODUCTION	31	-0.832507	-2.07225	2.53634e-05	0.000366574	0.000304857	1631	tags=84%, list=9%, signal=76%	ICOSLG/MAP3K14/IL6/ITGA4/HLA-DRA/HLA-DRB1/CXCR4/HLA-DMA/CD40/HLA-DPB1/HLA-DRB5/CXCL12/HLA-DPA1/HLA-DQB1/HLA-DMB/HLA-DQA1/TNFRSF13C/HLA-DQA2/IL15RA/TNFSF13B/CD86/HLA-DOA/IL15/ITGB7/CD28/HLA-DOB
KEGG_T_CELL_RECEPTOR_SIGNALING_PATHWAY	KEGG_T_CELL_RECEPTOR_SIGNALING_PATHWAY	95	-0.673735	-2.0139	2.63285e-05	0.000366574	0.000304857	996	tags=26%, list=5%, signal=25%	MAP3K8/CD4/VAV3/LCP2/GRAP2/PTPN6/CTLA4/PIK3R5/LAT/VAV1/CD28/RASGRP1/CD3E/PTPRC/TNF/CD3D/ZAP70/LCK/CD8A/CARD11/ITK/CD247/PDCD1/CD8B/CD3G
KEGG_B_CELL_RECEPTOR_SIGNALING_PATHWAY	KEGG_B_CELL_RECEPTOR_SIGNALING_PATHWAY	71	-0.710093	-2.01796	4.96856e-05	0.000642363	0.000534213	1261	tags=32%, list=7%, signal=30%	IFITM1/RASGRP3/FCGR2B/SYK/LYN/VAV3/PLCG2/RAC2/CD22/PIK3AP1/LILRB3/PTPN6/BTK/CD79B/PIK3R5/INPP5D/PRKCB/VAV1/BLNK/CD72/DAPP1/CARD11/CD79A
KEGG_TYPE_I_DIABETES_MELLITUS	KEGG_TYPE_I_DIABETES_MELLITUS	30	-0.834874	-2.0665	5.58384e-05	0.000673783	0.000560343	1860	tags=83%, list=10%, signal=75%	HLA-E/HLA-C/HLA-B/HLA-G/FAS/HLA-DRA/HLA-DRB1/IL1B/HLA-F/HLA-DMA/HLA-DPB1/HLA-DRB5/HLA-DPA1/HLA-DQB1/PTPRN2/HLA-DMB/HLA-DQA1/HLA-DQA2/CD86/HLA-DOA/GZMB/PRF1/CD28/TNF/HLA-DOB
KEGG_ASTHMA	KEGG_ASTHMA	18	-0.855192	-1.92013	0.000153496	0.00173643	0.00144408	1173	tags=83%, list=6%, signal=78%	HLA-DRA/HLA-DRB1/FCER1G/HLA-DMA/CD40/HLA-DPB1/HLA-DRB5/HLA-DPA1/HLA-DQB1/HLA-DMB/HLA-DQA1/HLA-DQA2/HLA-DOA/TNF/HLA-DOB
KEGG_CYTOSOLIC_DNA_SENSING_PATHWAY	KEGG_CYTOSOLIC_DNA_SENSING_PATHWAY	39	-0.763691	-1.96999	0.000246033	0.00261953	0.0021785	2031	tags=41%, list=11%, signal=37%	IKBKE/PYCARD/NFKBIA/IRF7/IL6/DDX58/CASP1/IL1B/RIPK3/IL33/CCL5/CXCL10/AIM2/IL18/CCL4L2/CCL4
KEGG_COMPLEMENT_AND_COAGULATION_CASCADES	KEGG_COMPLEMENT_AND_COAGULATION_CASCADES	45	-0.744625	-1.97844	0.000267202	0.00268686	0.00223449	1443	tags=51%, list=8%, signal=47%	CFD/SERPINA5/TFPI/F13A1/C1R/F5/C5AR1/SERPING1/CFH/CFI/C1S/C1QC/C1QA/C1QB/SERPINF2/C3AR1/C2/SERPINA1/C3/C7/C4A/C4B/CFB
KEGG_NATURAL_KILLER_CELL_MEDIATED_CYTOTOXICITY	KEGG_NATURAL_KILLER_CELL_MEDIATED_CYTOTOXICITY	97	-0.618012	-1.84876	0.000299889	0.00285684	0.00237585	1951	tags=41%, list=11%, signal=37%	ICAM1/SHC4/IFNAR2/HLA-E/NFATC2/HLA-C/FCGR3B/HLA-B/MICB/TNFRSF10A/HLA-G/FAS/TYROBP/FCER1G/SYK/PTK2B/ITGB2/ICAM2/VAV3/FCGR3A/LCP2/TNFSF10/PLCG2/RAC2/HCST/PTPN6/PIK3R5/LAT/PRKCB/GZMB/VAV1/PRF1/CD48/TNF/ITGAL/ZAP70/LCK/CD247/SH2D1A/KLRK1
KEGG_VIRAL_MYOCARDITIS	KEGG_VIRAL_MYOCARDITIS	57	-0.724186	-2.00084	0.000324656	0.00293813	0.00244346	2087	tags=47%, list=12%, signal=42%	MYH11/ICAM1/HLA-E/CASP8/HLA-C/HLA-B/HLA-G/HLA-DRA/HLA-DRB1/HLA-F/HLA-DMA/CD40/HLA-DPB1/HLA-DRB5/HLA-DPA1/ITGB2/HLA-DQB1/RAC2/HLA-DMB/HLA-DQA1/HLA-DQA2/CD86/HLA-DOA/PRF1/CD28/ITGAL/HLA-DOB
KEGG_AUTOIMMUNE_THYROID_DISEASE	KEGG_AUTOIMMUNE_THYROID_DISEASE	27	-0.801801	-1.96495	0.00346829	0.0298933	0.0248604	1860	tags=89%, list=10%, signal=80%	HLA-E/HLA-C/HLA-B/HLA-G/FAS/HLA-DRA/HLA-DRB1/HLA-F/HLA-DMA/CD40/HLA-DPB1/HLA-DRB5/HLA-DPA1/HLA-DQB1/HLA-DMB/HLA-DQA1/HLA-DQA2/CTLA4/CD86/HLA-DOA/GZMB/PRF1/CD28/HLA-DOB
KEGG_METABOLISM_OF_XENOBIOTICS_BY_CYTOCHROME_P450	KEGG_METABOLISM_OF_XENOBIOTICS_BY_CYTOCHROME_P450	35	0.713515	1.69101	0.00398794	0.0328099	0.0272859	764	tags=29%, list=4%, signal=27%	UGT1A6/CYP2C18/ALDH3A1/GSTT2/ALDH3B2/GSTO2/AKR1C2/CYP1A1/MGST1/AKR1C1
KEGG_NOD_LIKE_RECEPTOR_SIGNALING_PATHWAY	KEGG_NOD_LIKE_RECEPTOR_SIGNALING_PATHWAY	59	-0.59276	-1.64004	0.00676606	0.053246	0.0442813	1804	tags=42%, list=10%, signal=38%	PYCARD/CASP8/NFKBIA/CARD6/MAPK13/TNFAIP3/IL6/CXCL2/CCL13/CCL2/CASP1/IL1B/NLRP1/CARD9/NLRP3/NLRC4/CCL7/NOD2/CCL5/IL18/CCL8/BIRC3/NAIP/TNF/PSTPIP1
KEGG_OLFACTORY_TRANSDUCTION	KEGG_OLFACTORY_TRANSDUCTION	23	0.746786	1.65949	0.00826359	0.060756	0.0505269	1121	tags=26%, list=6%, signal=25%	CLCA4/CALML3/CLCA2/CALML5/GNAL/PRKG1
KEGG_STEROID_HORMONE_BIOSYNTHESIS	KEGG_STEROID_HORMONE_BIOSYNTHESIS	24	0.7171	1.60654	0.00839171	0.060756	0.0505269	1684	tags=42%, list=9%, signal=38%	UGT1A6/SULT1E1/HSD17B2/SULT2B1/HSD11B2/AKR1C2/CYP1A1/AKR1C1/CYP3A5/HSD17B1
KEGG_JAK_STAT_SIGNALING_PATHWAY	KEGG_JAK_STAT_SIGNALING_PATHWAY	107	-0.517257	-1.57319	0.0128749	0.0896293	0.074539	2211	tags=37%, list=12%, signal=33%	OSMR/STAT2/SOCS3/IL6ST/STAT5A/IL12RB2/IL4R/IFNAR2/PIM1/LEPR/IL23A/IL6/LIF/STAT1/IL3RA/LIFR/JAK2/OSM/IL24/IRF9/CSF2RA/GH1/JAK3/CSF3R/SOCS1/CCND2/IL15RA/PTPN6/IL7/PIK3R5/IL10RA/IL2RG/IL15/IL2RB/CSF2RB/IL2RA/IL7R/IL12RB1/STAT4/IL21R
KEGG_PRION_DISEASES	KEGG_PRION_DISEASES	29	-0.686949	-1.68603	0.0149409	0.100159	0.0832962	3103	tags=41%, list=17%, signal=34%	C8G/FYN/PRKX/PRKACB/NCAM1/IL6/IL1B/C1QC/C1QA/C1QB/CCL5/C7
KEGG_OOCYTE_MEIOSIS	KEGG_OOCYTE_MEIOSIS	98	0.527846	1.44493	0.0164841	0.106558	0.0886177	2840	tags=20%, list=16%, signal=17%	CHP2/CALML3/CALML5/RPS6KA6/ADCY2/CCNE2/MAPK12/CDC25C/SGO1/PKMYT1/ESPL1/PLK1/MAD2L1/ANAPC1/CCNB2/CCNE1/BUB1/CDK1/ADCY1/CDC20
KEGG_NICOTINATE_AND_NICOTINAMIDE_METABOLISM	KEGG_NICOTINATE_AND_NICOTINAMIDE_METABOLISM	21	-0.701254	-1.64534	0.0203065	0.12674	0.105402	1782	tags=24%, list=10%, signal=21%	NNMT/NMRK1/AOX1/NMNAT2/CD38
KEGG_PENTOSE_AND_GLUCURONATE_INTERCONVERSIONS	KEGG_PENTOSE_AND_GLUCURONATE_INTERCONVERSIONS	10	0.821219	1.53011	0.0212389	0.127688	0.10619	48	tags=10%, list=0%, signal=10%	UGT1A6
KEGG_RIG_I_LIKE_RECEPTOR_SIGNALING_PATHWAY	KEGG_RIG_I_LIKE_RECEPTOR_SIGNALING_PATHWAY	51	-0.57699	-1.57314	0.0219663	0.127688	0.10619	2031	tags=27%, list=11%, signal=24%	IKBKE/TANK/CASP8/NFKBIA/IRF7/MAPK13/ISG15/DHX58/DDX58/CYLD/IFIH1/CASP10/CXCL10/TNF
KEGG_SULFUR_METABOLISM	KEGG_SULFUR_METABOLISM	11	0.812446	1.54024	0.0225747	0.127688	0.10619	398	tags=27%, list=2%, signal=27%	SULT1E1/SULT1A4/SULT2B1
KEGG_FC_GAMMA_R_MEDIATED_PHAGOCYTOSIS	KEGG_FC_GAMMA_R_MEDIATED_PHAGOCYTOSIS	94	-0.520963	-1.55564	0.0245011	0.131572	0.10942	989	tags=21%, list=5%, signal=20%	FCGR2B/SYK/LYN/FCGR2C/VAV3/FCGR3A/HCK/PLCG2/RAC2/PIP5K1B/WAS/PIK3R5/LAT/INPP5D/DOCK2/FCGR1A/PRKCB/VAV1/PTPRC/NCF1
KEGG_LONG_TERM_POTENTIATION	KEGG_LONG_TERM_POTENTIATION	56	0.577926	1.47176	0.0248568	0.131572	0.10942	539	tags=9%, list=3%, signal=9%	CHP2/CALML3/CALML5/GRIA1/RPS6KA6
KEGG_LEUKOCYTE_TRANSENDOTHELIAL_MIGRATION	KEGG_LEUKOCYTE_TRANSENDOTHELIAL_MIGRATION	98	-0.51367	-1.54288	0.0254421	0.131572	0.10942	1576	tags=27%, list=9%, signal=24%	MAPK13/PECAM1/MMP9/ITGA4/CXCR4/CLDN11/CXCL12/NCF2/ITGAM/PTK2B/ITGB2/VAV3/PLCG2/RAC2/NCF4/CYBB/VCAM1/TXK/RASSF5/PIK3R5/PRKCB/VAV1/ITGAL/NCF1/ITK/RHOH
KEGG_GLUTATHIONE_METABOLISM	KEGG_GLUTATHIONE_METABOLISM	44	0.614116	1.51099	0.0298751	0.150205	0.124916	745	tags=11%, list=4%, signal=11%	GGT6/GPX2/GSTT2/GSTO2/MGST1
KEGG_ARACHIDONIC_ACID_METABOLISM	KEGG_ARACHIDONIC_ACID_METABOLISM	44	0.605836	1.49062	0.0323039	0.158027	0.131421	302	tags=18%, list=2%, signal=18%	GGT6/PLA2G3/PLA2G4E/PLA2G2F/CYP4F3/CYP2C18/ALOX12B/GPX2
KEGG_APOPTOSIS	KEGG_APOPTOSIS	80	-0.483696	-1.40372	0.049259	0.234629	0.195126	3033	tags=35%, list=17%, signal=29%	PIK3R1/MYD88/PPP3CC/XIAP/TRADD/PRKX/CASP7/TNFRSF10C/IRAK4/PRKACB/CASP8/PRKAR2B/NFKBIA/MAP3K14/CFLAR/IL1R1/TNFRSF10A/IRAK3/IL3RA/FAS/IRAK2/IL1B/TNFSF10/CASP10/PIK3R5/CSF2RB/BIRC3/TNF
